# Supplementary material for: Large-scale computational modelling of H5 influenza variants against HA1-neutralising antibodies
Source: eBioMedicine. 2025 Mar 17;114:105632. doi: 10.1016/j.ebiom.2025.105632 (PMC11960665; doi:10.1016/j.ebiom.2025.105632)
Supplement: Barchart_class_by_year [file mmc1.zip]

Archive with 1 entries (1 files):
- ebiom_105632_mmc1.svg
